# Supplementary material for: Serological and biochemical characterization of Aspergillus fumigatus Asp f 10 as a potential diagnostic marker in ABPA and related respiratory diseases
Source: Front Allergy. 2026 Jun 5;7:1733299. doi: 10.3389/falgy.2026.1733299 (PMC13279211; doi:10.3389/falgy.2026.1733299)
Supplement: Supplementary file 3 [file Table4.xlsx]

## Sheet: Sheet1
Comparison	Z	P.unadj	P.adj
ABPA - FA	0.0284372	0.977313	0.977313
ABPA - HDM	1.12138	0.262125	0.436875
FA - HDM	1.10618	0.268647	0.383782
ABPA - SAAS	-0.864978	0.387051	0.430056
FA - SAAS	-0.900521	0.367843	0.459804
HDM - SAAS	-1.99781	0.0457367	0.0914735
ABPA - UTI	2.97927	0.00288933	0.0144467
FA - UTI	2.97772	0.00290403	0.00968011
HDM - UTI	2.39817	0.0164774	0.0411934
SAAS - UTI	3.53457	0.000408435	0.00408435
