# Supplementary material for: Serological and biochemical characterization of Aspergillus fumigatus Asp f 10 as a potential diagnostic marker in ABPA and related respiratory diseases
Source: Front Allergy. 2026 Jun 5;7:1733299. doi: 10.3389/falgy.2026.1733299 (PMC13279211; doi:10.3389/falgy.2026.1733299)
Supplement: Supplementary file 4 [file Table2.xlsx]

## Sheet: Sheet1
Group	mean_logIgG_Case	mean_logIgG_Control	mean_logIgE_Case	mean_logIgE_Control	logIgG_diff	logIgE_diff	IgG_fold	IgE_fold
ABPA	-0.652906	-1.11131	-1.29924	-1.20324	0.458406	-0.0959976	2.87346	0.801682
FA	-1.20465	-1.04127	-1.2872	-1.14751	-0.163381	-0.139692	0.686467	0.72495
HDM	-1.31586	-1.04187	-1.39982	-1.17176	-0.273988	-0.228054	0.532122	0.591488
RTI	-1.29992	-1.1792	-1.53022	-1.26036	-0.120723	-0.26986	0.757315	0.537206
SAAS	-0.875584	-1.39847	-1.25186	-1.40924	0.522889	0.157386	3.33342	1.43677
UTI	-1.29642	-1.17412	-1.52959	-1.20968	-0.122303	-0.31991	0.754566	0.47873
