# Supplementary material for: Serological and biochemical characterization of Aspergillus fumigatus Asp f 10 as a potential diagnostic marker in ABPA and related respiratory diseases
Source: Front Allergy. 2026 Jun 5;7:1733299. doi: 10.3389/falgy.2026.1733299 (PMC13279211; doi:10.3389/falgy.2026.1733299)
Supplement: Supplementary file 5 [file Table3.xlsx]

## Sheet: Sheet1
Comparison	Z	P.unadj	P.adj
ABPA - FA	6.30518	2.87864e-10	1.43932e-09
ABPA - HDM	8.9065	5.26704e-19	5.26704e-18
FA - HDM	1.84845	0.0645372	0.0806715
ABPA - SAAS	2.03797	0.041553	0.0593614
FA - SAAS	-3.83601	0.000125051	0.000250101
HDM - SAAS	-5.916	3.29865e-09	1.09955e-08
ABPA - UTI	5.55478	2.77957e-08	6.94893e-08
FA - UTI	0.891607	0.372604	0.414004
HDM - UTI	-0.335821	0.737006	0.737006
SAAS - UTI	3.77767	0.0001583	0.000263833
